# Supplementary material for: Carotid Intima-Media Thickness in Young Healthy Adults in Saudi Arabia: A Pilot Study of Preliminary CIMT Measurements and Cardiovascular Risk Assessment Using a Handheld Ultrasound Device
Source: Healthcare (Basel). 2026 Jun 9;14(12):1626. doi: 10.3390/healthcare14121626 (PMC13300029; doi:10.3390/healthcare14121626)
Supplement: Supplementary file 1 [file healthcare-14-01626-s001.zip]

Archive with 1 entries (1 files):
- healthcare-4325567-supplementary.pdf
